# Supplementary material for: Isolation of RNA from Acute Ischemic Stroke Clots Retrieved by Mechanical Thrombectomy
Source: Genes (Basel). 2021 Oct 14;12(10):1617. doi: 10.3390/genes12101617 (PMC8536169; doi:10.3390/genes12101617)
Supplement: Supplementary file 1 [file genes-12-01617-s001.zip]

Archive with 1 entries (1 files):
- genes-1413505-supplementary.pdf
